# Supplementary material for: Use of Mechanical Enhanced Colonoscopy to Improve Polyp Detection During Colorectal Cancer Screening: A Real-World Healthcare Database Analysis
Source: J Clin Med. 2025 Sep 8;14(17):6346. doi: 10.3390/jcm14176346 (PMC12429699; doi:10.3390/jcm14176346)
Supplement: Supplementary file 1 [file jcm-14-06346-s001.zip]

Archive with 1 entries (1 files):
- jcm-3790904-supplementary.pdf
